# Supplementary material for: Prevalence of Escherichia coli ST1193 Causing Intracranial Infection in Changsha, China
Source: Trop Med Infect Dis. 2022 Aug 31;7(9):217. doi: 10.3390/tropicalmed7090217 (PMC9504535; doi:10.3390/tropicalmed7090217)
Supplement: Supplementary file 1 [file tropicalmed-07-00217-s001.zip]

Archive with 1 entries (1 files):
- tropicalmed-1875457-supplementary.pdf
